# Supplementary material for: How Poor Is Aphyllophoroid Fungi Diversity in the Boreal Urban Greenhouses of Eastern Europe?
Source: J Fungi (Basel). 2023 Nov 17;9(11):1116. doi: 10.3390/jof9111116 (PMC10672352; doi:10.3390/jof9111116)
Supplement: Supplementary file 1 [file jof-09-01116-s001.zip]

Archive with 1 entries (1 files):
- jof-2698204-supplementary.xlsx
