# Supplementary material for: How Poor Is Aphyllophoroid Fungi Diversity in the Boreal Urban Greenhouses of Eastern Europe?
Source: J Fungi (Basel). 2023 Nov 17;9(11):1116. doi: 10.3390/jof9111116 (PMC10672352; doi:10.3390/jof9111116)
Supplement: Supplementary file 1 [file jof-09-01116-s001.zip › jof-2698204-supplementary.xlsx]

## Sheet: Лист2
	Supplementary materials
	by Shiryaev A.G., Zmitrovich I.V., Senator S.A., Minogina E.N., Tkachenko O.B.
	How poor is aphyllophoroid fungi diversity in the boreal urban greenhouses of Eastern Europe?
	Species	Trophic group	City	Substrate	Year	Citation
	Abortiporus biennis (Bull.) Singer	Saprob	Ekaterinburg	at the base of Dypsis lutescens (H. Wendl.) Beentje & J.Dransf. (Arecaceae) and on woody box	2022
	Antrodia gossypium (Speg.) Ryvarden	Saprob	St. Petersburg	on dead part of deciduous tree	2005
	Antrodia gossypium (Speg.) Ryvarden	Saprob	Moscow	at the base of Ginkgo biloba L. (Ginkgoaceae) / (Rosaceae)	2022
	Antrodia gossypium (Speg.) Ryvarden	Saprob	Ekaterinburg	at the base of Cryptomeria japonica (Thunb. ex L.f.) D.Don (Cupressaceae)	2003
	Antrodia gossypium (Speg.) Ryvarden	Saprob	Ekaterinburg	dead base of Ficus carica L. (Moraceae)	2014
	Antrodia gossypium (Speg.) Ryvarden	Saprob	Ekaterinburg	on dead part of Eriobotrya japonica (Thunb.) Lindl.	2020
	Athelia bombacina (Link) Pers.	Saprob	Moscow	on dead part of Cycas revoluta Thunb. (Cycadaceae)	2023
	Athelia epiphylla Pers.	Saprob	Ekaterinburg	on dead petioles of Pteris sp. (Pteridiaceae)	2020
	Athelia epiphylla Pers.	Saprob	Ekaterinburg	on root neck of Strelitzia reginae Banks ex Aiton (Strelitziaceae)	2022
	Athelia rolfsii (Curzi) C.C. Tu & Kimbr.	Pathogen	Ekaterinburg	at the base of Hedera helix L. (Araliaceae)	2005
	Bjerkandera adusta (Willd.) P. Karst.	Saprob	Moscow	at the base of Berberis rotundifolia Poepp. & Endl. (Berberiaceae)	2022
	Bjerkandera adusta (Willd.) P. Karst.	Saprob	Moscow	on dead stem of Eleodendron croceum (Thunb.) DC. (Celastraceae)	2023
	Bjerkandera adusta (Willd.) P. Karst.	Saprob	Ekaterinburg	dead branch of Laurus nobilis L. (Lauraceae)	2004
	Bjerkandera adusta (Willd.) P. Karst.	Saprob	Ekaterinburg	at the base of Ceratonia siliqua L. (Fabaceae)	2011
	Botryobasidium conspersum J. Erikss.	Saprob	St. Petersburg	on dead branch of Vitis vinifera L. (Vitaceae)	2023
	Brevicellicium olivascens (Bres.) K.H. Larss. & Hjortstam	Saprob	Ekaterinburg	at the base of Pteris sp. (Pteridiaceae)	2021
	Byssomerulius corium (Pers.) Parmasto	Saprob	St. Petersburg	at the base of Hedera helix L. (Araliaceae)	2023
	Byssomerulius corium (Pers.) Parmasto	Saprob	Moscow	at the base of Quercus acuta Thunb. (Fagaceae)	2022
	Ceratobasidium cornigerum (Bourdot) D.P. Rogers	Saprob	Moscow	at the base of Cordyline banksii Hook f. (Asparagaceae)	2023
	Ceratobasidium cornigerum (Bourdot) D.P. Rogers	Saprob	Ekaterinburg	at the base of Musa basjoo Siebold & Zucc. ex Iinuma (Musaceae)	2018
	Ceratobasidium cornigerum (Bourdot) D.P. Rogers	Saprob	Ekaterinburg	at the base of Prunus laurocerasus L. (Rosaceae)	2021
	Cerioporus varius (Pers.) Zmitr. & Kovalenko	Saprob	St. Petersburg	on dead part of deciduous tree	2005
	Ceriporia viridans (Berk. & Broome) Donk	Saprob	Ekaterinburg	on dead branch of Citrus × sinensis (L.) Osbeck (Rutaceae)	2021
	Clavulina cinerea (Bull.) J. Schröt.	Mycorrhizal	St. Petersburg	at the base and on the roots of alive Nerium oleander L. (Apocynaceae)	2023
	Clavulina ornatipes (Peck) Corner	Mycorrhizal	Ekaterinburg	on the roots of Magnolia obovata Thynb. (Magnoliaceae)	2003
	Clavulinopsis aurantiocinnabarina (Schwein.) Corner	Saprob	Ekaterinburg	on the roots of Magnolia obovata Thunb. (Magnoliaceae) and Cryptomeria japonica (Thunb. ex L.f.) D.Don (Cupressaceae)	2004
	Coniophora arida (Fr.) P. Karst.	Saprob	Moscow	at the base of Ginkgo biloba L. (Ginkgoaceae)	2022
	Coniophora arida (Fr.) P. Karst.	Saprob	Ekaterinburg	dry base of Cereus repandus Mill. (Cactaceae)	2017
	Coniophora arida (Fr.) P. Karst.	Saprob	Ekaterinburg	at the base of Ligustrum ovalifolium Hassk. (Oleaceae)	2020
	Coniophora puteana (Schumach.) P. Karst.	Saprob	Moscow	at the base of Pittosporum tobira (Thunb.) W.T.Aiton (Pittosporaceae)	2022
	Coniophora puteana (Schumach.) P. Karst.	Saprob	Moscow	dead part of Cordyline pumilio Hook.f. (Asparagaceae)	2023
	Coniophora puteana (Schumach.) P. Karst.	Saprob	Ekaterinburg	at the base of Cupressus sempervirens L. (Cupressaceae)	2018
	Coniophora puteana (Schumach.) P. Karst.	Saprob	Ekaterinburg	dead base of Pteris sp. (Pteridiaceae)	2020
	Coniophora puteana (Schumach.) P. Karst.	Saprob	Ekaterinburg	base of Dendrobium nobile Lindley (Orchidaceae)	2021
	Cylindrobasidium evolvens (Fr.) Jülich	Saprob	Moscow	broken branch of Acca sellowiana (O.Berg) Burret (Myrtaceae)	2022
	Cylindrobasidium evolvens (Fr.) Jülich	Saprob	Moscow	at the base of Pteris sp. (Pteridiaceae)	2023
	Cylindrobasidium evolvens (Fr.) Jülich	Saprob	Ekaterinburg	on dead stem of Hedera helix L. (Araliaceae)	2004
	Cylindrobasidium evolvens (Fr.) Jülich	Saprob	Ekaterinburg	dead leave of Agave americana L. (Asparagales)	2019
	Cylindrobasidium evolvens (Fr.) Jülich	Saprob	Ekaterinburg	dead branch of Bougainvillea spectabilis Willd. (Nyctaginaceae)	2021
	Cylindrobasidium evolvens (Fr.) Jülich	Saprob	Ekaterinburg	dead branch of Hydrangea macrophylla (Thunb.) Ser. (Hydrangeaceae)	2021
	Cylindrobasidium evolvens (Fr.) Jülich	Saprob	Ekaterinburg	dead petioles of Cycas revoluta Thunb. (Cycadaceae)	2022
	*Flaviporus brownii (Humb.) Donk	Saprob	St. Petersburg	on dead deciduous tree and box wall	1938	see Bondartsev (1953)
	Ganoderma applanatum (Pers.) Pat.	Saprob	Ekaterinburg	at the base of Coffea arabica L. (Rubiaceae)	2021
	Helicobasidium purpureum (Tul.) Pat.	Pathogen	Moscow	at the base of Asparagus falcatus (L.) Druce (Asparagales)	2023
	Hymenochaete rheicolor (Mont.) Lév.	Saprob	Moscow	at the base of Sparmannia africana L.f. (Malvaceae)	2022
	Hymenochaete tabacina (Fr.) Lev.	Saprob	St. Petersburg	at the base of deciduous tree	2005
	Hymenochaete tabacina (Fr.) Lev.	Saprob	Moscow	on dead part of Citrus reticulata Blanco (Rutaceae).	2022
	Hyphodontia arguta (Fr.) J. Erikss.	Saprob	St. Petersburg	on dead branch of Citrus × sinensis (L.) Osbeck (Rutaceae)	2005
	Hyphodontia arguta (Fr.) J. Erikss.	Saprob	Moscow	on the leaves of Sabal palmetto (Walter) Lodd. ex Schult.& Schult.f. (Arecaceae)	2022
	Hyphodontia arguta (Fr.) J. Erikss.	Saprob	Moscow	at the base of Ficus lyrata Warb. (Moraceae)	2023
	Hyphodontia arguta (Fr.) J. Erikss.	Saprob	Ekaterinburg	dead part of Monstera deliciosa Liebm. (Araceae)	2018
	Hyphodontia arguta (Fr.) J. Erikss.	Saprob	Ekaterinburg	on rotten part of Lepidozamia peroffskyana Regel (Zamiaceae)	2020
	Hyphodontia arguta (Fr.) J. Erikss.	Saprob	Ekaterinburg	on dead stem of Hedera helix L. (Araliaceae)	2022
	Hypochniciellum ovoideum (Jülich) Hjortstam	Saprob	Ekaterinburg	at the base of Tetrastigma voinierianum (Sallier) Pierre ex Gagnep. (Vitaceae)	2020
	Lentinus brumalis (Pers.) Zmitr.	Saprob	St. Petersburg	dead branch of Laurus nobilis L. (Lauraceae)	2005
	Lentinus brumalis (Pers.) Zmitr.	Saprob	Moscow	dead branch of Laurus nobilis L. (Lauraceae)	2023
	Leptosporomyces raunkiaeri (M.P. Christ.) Jülich	Saprob	Ekaterinburg	at the base and dead roots of Chamaerops humilis L. (Arecaceae)	2022
	Lindtneria trachyspora (Bourdot & Galzin) Pilát	Saprob	Moscow	at the base of Drimys granadensis L.f. (Winteraceae)	2022
	Lyomyces crustosus (Pers.) P. Karst.	Saprob	Ekaterinburg	on dead stem of Hedera helix L. (Araliaceae)	2006
	Lyomyces crustosus (Pers.) P. Karst.	Saprob	Ekaterinburg	at the base of Pteris sp. (Pteridiaceae)	2013
	Lyomyces crustosus (Pers.) P. Karst.	Saprob	Ekaterinburg	dead stem of Monstera deliciosa Liebm. (Araceae)	2019
	Lyomyces crustosus (Pers.) P. Karst.	Saprob	Ekaterinburg	dead base of Aspedistra lurida Ker Gawl. (Asparagaceae)	2021
	Lyomyces erastii (Saaren. & Kotir.) Hjortstam & Ryvarden	Saprob	Moscow	on dead leaf of Washingtonia robusta H. Wendl. (Arecaceae)	2022
	Lyomyces erastii (Saaren. & Kotir.) Hjortstam & Ryvarden	Saprob	Moscow	on dead stem of Vitis vinifera L. (Vitaceae)	2023
	Lyomyces erastii (Saaren. & Kotir.) Hjortstam & Ryvarden	Saprob	Ekaterinburg	dead branch of at the base of Ginkgo biloba L. (Ginkgoaceae)	2020
	Lyomyces erastii (Saaren. & Kotir.) Hjortstam & Ryvarden	Saprob	Ekaterinburg	dead root of Philodendron bipinnatifidum Schott ex Endl. (Araceae)	2021
	Lyomyces erastii (Saaren. & Kotir.) Hjortstam & Ryvarden	Saprob	Ekaterinburg	on dead branch of Psidium guajava L. (Myrtaceae)	2022
	Lyomyces sambuci (Pers.) P. Karst.	Saprob	St. Petersburg	at the base of Bougainvillea spectabilis Willd. (Nyctaginaceae)	2023
	Lyomyces sambuci (Pers.) P. Karst.	Saprob	Moscow	on dead branch of Elaeodendron capense Eckl. & Zeyh. (Celastraceae)	2022
	Lyomyces sambuci (Pers.) P. Karst.	Saprob	Moscow	dead branch of Citrus maxima (Burm.) Merr. (Rutaceae)	2023
	Lyomyces sambuci (Pers.) P. Karst.	Saprob	Moscow	dead base of Clivia miniata (Lindl.) Regel. (Amaryllidaceae)	2022
	Lyomyces sambuci (Pers.) P. Karst.	Saprob	Ekaterinburg	on dead twig of Citrus medica L. (Rutaceae)	2003
	Lyomyces sambuci (Pers.) P. Karst.	Saprob	Ekaterinburg	on dead branch of Acca sellowiana (O.Berg) Burret (Myrtaceae)	2014
	Lyomyces sambuci (Pers.) P. Karst.	Saprob	Ekaterinburg	at the base of Ficus carica L. (Moraceae)	2018
	Lyomyces sambuci (Pers.) P. Karst.	Saprob	Ekaterinburg	at the base of Musa maclayi F.Muell. ex Mikl.-Maclay (Musaceae)	2019
	Lyomyces sambuci (Pers.) P. Karst.	Saprob	Ekaterinburg	on dead petioles of Blechnum brasiliense Desv. (Blechnaceae)	2020
	Lyomyces sambuci (Pers.) P. Karst.	Saprob	Ekaterinburg	on dead base of Strelitzia reginae Banks ex Aiton (Strelitziaceae)	2021
	Microporus xanthopus (Fr.) Kuntze	Saprob	Ekaterinburg	on woody box made from East-Asian Carpinus cordata Blume (Betulaceae) where grew Magnolia obovata Thunb. (Magnoliaceae)	2005
	Peniophora cinerea (Pers.) Cooke	Saprob	St. Petersburg	on twig of deciduous tree	2005
	Peniophora cinerea (Pers.) Cooke	Saprob	Moscow	on branch of Laurus novocanariensis Rivas Mart., Lousa, Fern. Prieto, E.Diaz, J.C.Costa & C.Aguiar (Lauraceae)	2022
	Peniophora cinerea (Pers.) Cooke	Saprob	Moscow	on dead branch of Eucalyptus oblique L’Her. (Myrtales)	2023
	Peniophora cinerea (Pers.) Cooke	Saprob	Moscow	on dead part of Paphiopedilum haynaldianum (Rchb.f.) Stein (Orchidaceae)	2022
	Peniophora cinerea (Pers.) Cooke	Saprob	Ekaterinburg	on dead stem of Vitis vinifera L. (Vitaceae)	2003
	Peniophora cinerea (Pers.) Cooke	Saprob	Ekaterinburg	on dead twig of Citrus limon (L.) Osbeck. (Rutaceae)	2009
	Peniophora cinerea (Pers.) Cooke	Saprob	Ekaterinburg	on dead branch of Ficus carica L. (Moraceae)	2019
	Peniophora cinerea (Pers.) Cooke	Saprob	Ekaterinburg	on dead stem of Aloe arborescens Mill. (Asphodelaceae)	2019
	Peniophora cinerea (Pers.) Cooke	Saprob	Ekaterinburg	on dead stem of Heptapleurum arboricola Hayata (Araliaceae)	2021
	Physalacria cryptomeriae Berthier & Rogerson	Saprob	Ekaterinburg	on dead twigs of Cryptomeria japonica (Thunb.ex L.f.) D.Don (Cupressaceae)	2000
	Physalacria orientalis (Kobayasi) Berthier	Saprob	Ekaterinburg	on dead branches and rotten base of Magnolia grandiflora L. (Magnoliaceae)	2004
	Physalacria orientalis (Kobayasi) Berthier	Saprob	Ekaterinburg	at the base of Grevillea robusta A.Cunn. ex R.Br. (Proteaceae)	2017
	Piloderma byssinum (P. Karst.) Jülich	Mycorrhizal	Moscow	at the base of Ocotea foetens (Aiton) Baill. (Lauraceae)	2022
	Piloderma byssinum (P. Karst.) Jülich	Mycorrhizal	Moscow	dead branch of Nerium oleander L. (Apocynaceae)	2022
	Piloderma byssinum (P. Karst.) Jülich	Mycorrhizal	Ekaterinburg	at the base of Cryptomeria japonica (Thunb.ex L.f.) D.Don (Cupressaceae)	2010
	Piloderma byssinum (P. Karst.) Jülich	Mycorrhizal	Ekaterinburg	at the base of Phoenix roebelenii T.Anderson (Arecaceae)	2019
	Piloderma byssinum (P. Karst.) Jülich	Mycorrhizal	Ekaterinburg	on the rotten base of Iris japonica Thunb. (Iridaceae)	2022
	Ramariopsis minutula (Bourdot & Galzin) R.H. Petersen	Saprob	Moscow	on the roots of Dicksonia fibrosa Colenso (Dicksoniaceae)	2023
	Ramariopsis kunzei (Fr.) Corner	Saprob	St. Petersburg	on the roots of Blechnum brasiliense Desv. (Blechnaceae)	2023
	Ramariopsis kunzei (Fr.) Corner	Saprob	Moscow	on the roots and at the base of Olearia tomentosa (J.C.Wendl.) DC. (Ateraceae)	2022
	Ramariopsis kunzei (Fr.) Corner	Saprob	Ekaterinburg	on the roots and at the base of Abutilon darwinii Hook.f. (Malvaceae)	2015
	Ramariopsis kunzei (Fr.) Corner	Saprob	Ekaterinburg	on the roots of Ilex crenata Thunb. (Aquifoliaceae)	2021
	Rhizoctonia fusispora (J. Schröt.) Oberw., R. Bauer, Garnica & R. Kirschner	Saprob	Moscow	on the roots and bark of Petrea volubilis L. (Verbenaceae)	2022
	Rhizoctonia fusispora (J. Schröt.) Oberw., R. Bauer, Garnica & R. Kirschner	Saprob	Ekaterinburg	at the base of Taxus baccata L. (Taxaceae)	2011
	Rhizoctonia fusispora (J. Schröt.) Oberw., R. Bauer, Garnica & R. Kirschner	Saprob	Ekaterinburg	on the soil and roots of Casuarina equisetifolia L. (Casuarinaceae)	2019
	Rigidoporus lineatus (Pers.) Ryvarden	Saprob	Ekaterinburg	at the base of Eucalyptus sp. (Myrtaceae) and the wall of a clay pot brought in 1958 from Batumi Botanical Garden. Fruitbodies were collected in 2002	2002
	Scopuloides rimosa (Cooke) Jülich	Saprob	St. Petersburg	on dead stem of Eleodendron croceum (Thunb.) DC. (Celastraceae)	2023
	Sistotrema brinkmannii (Bres.) J. Erikss.	Saprob	Ekaterinburg	at the base of Casuarina equisetifolia L. (Casuarinaceae)	2007
	Sistotrema brinkmannii (Bres.) J. Erikss.	Saprob	Ekaterinburg	at the base of Musa basjoo Siebold & Zucc. ex Iinuma (Musaceae)	2019
	Sertulicium niveocremeum (Höhn. & Litsch.) Spirin & K.H. Larss.	Saprob	Ekaterinburg	at the base of Grevillea robusta A.Cunn. ex R.Br. (Proteaceae)	2003
	Sertulicium niveocremeum (Höhn. & Litsch.) Spirin & K.H. Larss.	Saprob	Ekaterinburg	at the base of Cinnamomum verum J.Presl. (Lauraceae)	2009
	Subulicystidium longisporum (Pat.) Parmasto	Saprob	St. Petersburg	on rotten part of Vitis vinifera L. (Vitaceae)	2005
	Thanatephorus terrigenus (Bres.) G.Langer	Saprob	Moscow	at the base of Meryta sinclairii (Hook.f.) Seem. (Araliaceae)	2022
	Thelephora palmata (Scop.) Fr.	Mycorrhizal/Pathogen	Moscow	at the base and roots of Myrsine africana L. (Primulaceae)	2022
	Thelephora terrestris Ehrh. ex Fr.	Mycorrhizal/Pathogen	St. Petersburg	at the base of deciduous tree	2005
	Tomentella cinerascens (P. Karst.) Höhn. & Litsch.	Mycorrhizal	Moscow	at the base of Acca sellowiana (O.Berg) Burret (Myrtaceae)	2022
	Tomentella lapida (Pers.) Stalpers	Mycorrhizal	Ekaterinburg	at the base of Magnolia grandiflora L. (Magnoliaceae)	2019
	Tomentella radiosa (P. Karst.) Rick	Mycorrhizal	Ekaterinburg	at the base of Manihot esculenta Crantz. (Euphorbiaceae)	2018
	Tomentella radiosa (P. Karst.) Rick	Mycorrhizal	Ekaterinburg	at the base of Musa basjoo Siebold & Zucc. ex Iinuma (Musaceae)	2020
	Trametes ochracea (Pers.) Gilb. & Ryvarden	Saprob	Moscow	at the base of Uncarina grandidieri (Baill.) Stapf (Pedaliaceae)	2023
	Trametes ochracea (Pers.) Gilb. & Ryvarden	Saprob	Ekaterinburg	at the base of Ginkgo biloba L. (Ginkgoaceae)	2016
	Trametes ochracea (Pers.) Gilb. & Ryvarden	Saprob	Ekaterinburg	at the base of Ficus carica L. (Moraceae)	2019
	Trechispora nivea (Pers.) K. H. Larss.	Saprob	St. Petersburg	at the base of fern	2005
	Trechispora farinacea (Pers.) Liberta	Saprob	St. Petersburg	at the base of Dicksonia fibrosa Colenso (Dicksoniaceae)	2023
	Trechispora farinacea (Pers.) Liberta	Saprob	Moscow	at the base of Eriobotrya japonica (Thunb.) Lindl. (Rosaceae)	2022
	Trechispora farinacea (Pers.) Liberta	Saprob	Ekaterinburg	at the base of Myriocarpa cordifolia Liebm. (Urticaceae)	2018
	Trechispora farinacea (Pers.) Liberta	Saprob	Ekaterinburg	at the dead base of Zingiber officinale Roscoe (Zingiberaceae)	2021
	Typhula micans (Pers.) Berthier	Saprob	Moscow	at the dead base of Dianella sp. (Asphodelaceae)	2022
	Typhula micans (Pers.) Berthier	Saprob	Ekaterinburg	on dead part of Brasiliopuntia brasiliensis (Wild.) A.Berger (Cactaceae)	2007
	Typhula micans (Pers.) Berthier	Saprob	Ekaterinburg	on dead stem of Sonchus canariensis (Sch. Bip.) Boulo (Asteraceae)	2022
	Xylodon asper (Fr.) Hjortstam & Ryvarden	Saprob	Ekaterinburg	at the base of Agave tequilana F.A.Webber (Asparagaceae)	2019
	Xylodon asper (Fr.) Hjortstam & Ryvarden	Saprob	Ekaterinburg	at the base of Tetrastigma voinierianum (Sallier) Pierre ex Gagnep. (Vitaceae)	2022
	Xylodon detriticus (Bourdot) K.H. Larss., Viner & Spirin	Saprob	Ekaterinburg	on dead base of Strelitzia nicolai Regel & K.Koch (Strelitziaceae)	2008
	Xylodon detriticus (Bourdot) K.H. Larss., Viner & Spirin	Saprob	Ekaterinburg	at the base of Ficus carica L. (Moraceae)	2014
	Xylodon detriticus (Bourdot) K.H. Larss., Viner & Spirin	Saprob	Ekaterinburg	on dead base of Ruscus aculeatus L. (Asparagaceae)	2021
	Xylodon flaviporus (Berk. & M.A. Curtis ex Cooke) Riebesehl & Langer	Saprob	Moscow	on dead parts of Distilium racemosum Siebold & Zucc. (Hamamelidaceae);	2022
	Xylodon flaviporus (Berk. & M.A. Curtis ex Cooke) Riebesehl & Langer	Saprob	Moscow	at the base of Barberis rotundifolia (Rosaceae)	2022
	Xylodon flaviporus (Berk. & M.A. Curtis ex Cooke) Riebesehl & Langer	Saprob	Ekaterinburg	on dead branch of Carica papaya L. (Caricaceae)	2001
	Xylodon flaviporus (Berk. & M.A. Curtis ex Cooke) Riebesehl & Langer	Saprob	Ekaterinburg	on dead part of Cereus repandus Mill. (Cactaceae)	2003
	Xylodon flaviporus (Berk. & M.A. Curtis ex Cooke) Riebesehl & Langer	Saprob	Ekaterinburg	on dead branch of Nolina recurvata Lem. (Asparagaceae)	2009
	Xylodon flaviporus (Berk. & M.A. Curtis ex Cooke) Riebesehl & Langer	Saprob	Ekaterinburg	on dead stem of Ficus elasticaRoxb. ex Hornem. (Moraceae)	2014
	Xylodon flaviporus (Berk. & M.A. Curtis ex Cooke) Riebesehl & Langer	Saprob	Ekaterinburg	at the base of Cycas revoluta Thunb. (Cycadaceae)	2018
	Xylodon raduloides Riebesehl & Langer	Saprob	Ekaterinburg	on dead roots of Monstera deliciosa Liebm. (Araceae)	2013
	Xylodon raduloides Riebesehl & Langer	Saprob	Ekaterinburg	on dead stem of Pancratium L. (Amaryllidaceae)	2021
	* - collected in 1938 year, but we didn’t find it during our work. We microscoped and confirmed the identification of this specimen from the St. Petersburg greenhouse, stored in the LE F herbarium.
